# Supplementary material for: Transmission of NDM-5-Producing and OXA-48-Producing Escherichia coli Sequence Type 648 by International Visitors without Previous Medical Exposure
Source: Microbiol Spectr. 2021 Dec 22;9(3):e01827-21. doi: 10.1128/spectrum.01827-21 (PMC8694128; doi:10.1128/spectrum.01827-21)
Supplement: SUPPLEMENTAL FILE 1 — Supplemental material. Download SPECTRUM01827-21_Supp_1_seq3.xlsx, XLSX file, 0.01 MB [file spectrum01827-21_supp_1_seq3.xlsx]

## Sheet: Sheet1
Table S1. Profiles of the non-IMP carbapenemase-producing isolates and the source patients.
Isolate name		FUJ80154	FUJ80155
Sample		Stool	Intestinal fluid collected by colonoscopy
Patient background		A man living in Myanmar who had just arrived in Japan. He had no underlying medical conditions and no history of hospitalization in Myanmar. He came to the hospital because of acute fever and was diagnosed with chikungunya fever.	A woman living in Cambodia who had arrived in Japan within a month. She had no underlying medical conditions and no history of hospitalization in Cambodia. She came to the hospital for screening colonoscopy.
Minimum inhibitory consentrations (Antimicrobial susceptibility)a
	Cefazolin	>32 (Resistant)	>32 (Resistant)
	Ceftriaxone	>32 (Resistant)	>32 (Resistant)
	Ceftazidime	>32 (Resistant)	>32 (Resistant)
	Cefepime	>32 (Resistant)	>32 (Resistant)
	Cefmetazole	>32 (Resistant)	8 (Susceptible)
	Piperacillin-tazobactam	>64 (Resistant)	>64 (Resistant)
	Imipenem	>8 (Resistant)	£0.25 (Susceptible)
	Meropenem	8 (Resistant)	£0.25 (Susceptible)
	Aztreonam	>32 (Resistant)	>32 (Resistant)
	Gentamicin	£1 (Susceptible)	£1 (Susceptible)
	Amikacin	£2 (Susceptible)	16 (Susceptible)
	Levofloxacin	>4 (Resistant)	>4 (Resistant)
Phylogroup		F	F
Sequence type		648	648
O-type:H-type		O-:H6	O1:H6
Virulence genes		air, chuA, eilA, fyuA, gad, irp2, iss, kpsE, kpsMII_K5, lpfA, ompT, terC, traT, yfcV	air, chuA, eilA, fyuA, gad, irp2, iucC, iutA, kpsE, kpsMIII_K98, lpfA, ompT, sitA, terC, traT, yfcV
Antimicrobial resistance genesb		blaNDM-5 (P1), blaCTX-M-15 (P1), blaTEM-1B (P1), mdf(A) (C), qnrS4 (P1), aadA5 (P1), aadA2 (P1), sul1´2 (P1), dfrA12 (P1), dfrA17 (P1), tet(A) (P2), tet(B) (P1), mph(A) (P1), erm(B) (P1), qacED´2 (P1)	blaOXA-48´2 (C), blaCTX-M-15 (C), blaOXA-1 (C), blaTEM-1B´2 (C, P1), aac(6')-Ib-cr (C), mdf(A) (C), mdf(A) (C), aadA5 (P2), aadA1 (P1), aadA2 (P1), sul1 (P2), dfrA12 (P1), dfrA17 (P2), sul3 (P1), tet(B) (P2), tet(M) (P1), mph(A) (P2), mef(B) (P1), catB3D (C), cmlA1 (P1), catA1 (P2), qacED (P2), sitABCD (P2)
Plasmid repliconsa		IncFIB(pB171) (P1), IncFII (P1), IncX1 (P2)	IncFIA (P2), IncFIB(AP001918) (P2), IncFII(pRSB107) (P2), p0111 (P1)
a Antimicrobial susceptibility was determined according to the CLSI M100 guidelines (8).
b Location of antimicrobial resistance genes and plasmid replicons are described in the parentheses after the name of the genes and replicons.
Abbreviations are as follows: C. chromosome; P1, plasmid 1; P2; plasmid 2.
