# Supplementary material for: Transmission of NDM-5-Producing and OXA-48-Producing Escherichia coli Sequence Type 648 by International Visitors without Previous Medical Exposure
Source: Microbiol Spectr. 2021 Dec 22;9(3):e01827-21. doi: 10.1128/spectrum.01827-21 (PMC8694128; doi:10.1128/spectrum.01827-21)
Supplement: SUPPLEMENTAL FILE 2 — Supplemental material. Download SPECTRUM01827-21_Supp_2_seq4.xlsx, XLSX file, 0.01 MB [file spectrum01827-21_supp_2_seq4.xlsx]

## Sheet: Sheet1
Table S2. Profiles of Escherichia coli ST648 strains carrying blaNDM-5 or blaOXA-48-like used in the phylogenetic analysis.
Strain name	Acccession number	Geographic location	Carbapenemase genes
KEC3	JABTVQ010000067.1	Nairobi, Kenya	blaNDM-5
BA26818	JACUXU010000057.1	Vellore, India	blaNDM-5
BP14015	JACUYT010000075.1	Vellore, India	blaNDM-5
FF1371	JACUYY010000030.1	Vellore, India	blaNDM-5
FF2156	JACUZC010000070.1	Vellore, India	blaNDM-5
FF2219	JACUZD010000070.1	Vellore, India	blaNDM-5
N679	JADDLQ010000002.1	Switzerland	blaNDM-5
18FS17-3	JADDNL010000046.1	Guangdong, China	blaNDM-5
18FS15-1	JADDNO010000044.1	Guangdong, China	blaNDM-5
IITD158	JAGJWJ010000056.1	Delhi, India	blaNDM-5
xz027	JAHQLA010000004.1	Xuzhou, China	blaNDM-5
xz078	JAHQMY010000031.1	Xuzhou, China	blaNDM-5
LMLEEc035	JACHQF010000062.1	Bangladesh	blaNDM-5
18FS18-1	JADDNK010000029.1	Guangdong, China	blaNDM-5
18FS7-3	JADDNP010000027.1	Guangdong, China	blaNDM-5
18FS7-2	JADDNQ010000027.1	Guangdong, China	blaNDM-5
18FS7-1	JADDNR010000031.1	Guangdong, China	blaNDM-5
18FS1-2	JADDNX010000048.1	Guangdong, China	blaNDM-5
J21	JADDOA010000102.1	Rajsthan, India	blaNDM-5
J22	JADDOB010000076.1	Rajsthan, India	blaNDM-5
CR694	JTGI01000069.1	Queensland, Australia	blaNDM-5
559	MOIL01000023.1	Shandong, China	blaNDM-5
E007h	RYEE01000044.1	Shandong, China	blaNDM-5
A045h	RYEK01000045.1	Shandong, China	blaNDM-5
Ec011	JADOCD010000061.1	Spain	blaOXA-48
Ec018	JADOCJ010000028.1	Spain	blaOXA-48
Ec019	JADOCK010000055.1	Spain	blaOXA-48
IR53006	JADKYH010000074.1	Beijing, China	blaOXA-48
Survcare360	JAFHGD010000129.1	Germany	blaOXA-48
BP14015	JACUYT010000099.1	Vellore, India	blaOXA-232
SIEC025	SWMI01000044.1	Thailand	blaOXA-232
ECM_57	JAAJRX010000034.1	Lebanon	blaOXA-244
ECM_40	JAAJSL010000043.1	Lebanon	blaOXA-244
ECM_22	JAAJTB010000039.1	Lebanon	blaOXA-244
119H6	JACZOQ010000061.1	France	blaOXA-244
193B1	JACZQK010000061.1	France	blaOXA-244
